# Supplementary material for: A gene expression study of ornamental fin shape in Neolamprologus brichardi, an African cichlid species
Source: Sci Rep. 2017 Dec 12;7:17398. doi: 10.1038/s41598-017-17778-0 (PMC5727040; doi:10.1038/s41598-017-17778-0)
Supplement: Supplementary file 2 — Supplementary data 1 [file 41598_2017_17778_MOESM2_ESM.xlsx]

## Sheet: Table S1
	qPCR Primer sequences and information about candidate reference genes.
	Symbol	Gene Description	Primer Sequence (5’- 3’)	Product Size (bp)	Efficiency (E %)	R2 *	Melting Temperature (°C)	Accession ID
	actb1	Actin Beta 1	F_CCCTCTTCCAGCCTTCCTTCCT	130	97.8	0.997	85.9 ± 0.3	XM_006797985.1
			R_GTACCTCCAGACAGCACGGTGTTG
	efl1α	Elongation Factor 1 Alpha	F_TACCCACCCCTTGGTCGT	76	94.4	0.991	81.1 ± 0.1	XM_006783557.1
			R_TCTCCACACCTTTAATCACGCC
	gapdh	Glyceraldehyde-3-phosphate Dehydrogenase	F_ATCAAGAAGGTTGTGAAGGCTGC	83	102.4	0.996	81.7 ± 0.2	XM_006802885.1
			R_TCTGTGGACACGACCTGGTG
	hprt1	Hypoxanthine Phosphoribosyltransferase 1	F_CTGTCTACTCTGACAGGCAAGAATG	137	92.8	0.989	82.15 ± 0.1	XM_006781819.1
			R_CTCTTCACCAGCAAACTCGCTAC
	rps11	Ribosomal Protein S11	F_GTATTCTCTCTGGTGTGGTGACC	163	92.7	0.99	79.3 ± 0.1	XM_006798201.1
			R_ATGTCTCCAACTGTGACGTCTCTA
	rpl8	Ribosomal Protein S18	F_CATCCCTGAGAAGTTCCAGCACA	103	96.3	0.994	77.66 ± 0.1	XM_006810970.1
			R_TCTGCCAACACCCTTGATGG
	tbp	TATA Box Binding Protein	F_CCTCAGGGAGCCATGACC	75	93	0.992	75.36 ± 0.1	XM_006780500.1
			R_CTGGGGTGTCAGACCAGAG
	(*) R2, correlation coefficient of the slope of the standard curve.
	qPCR Primer sequences and information about candidate target genes.
	Symbol	Gene Description	Primer Sequence (5’- 3’)	Product Size (bp)	Efficiency (E %)	R2 *	Melting Temperature (°C)	Accession ID
	axin1	Axis Inhibition Protein 1	F_CGGATCAAAGTCTCGCAGCTATGC	78	96.2	0.997	79.6 ± 0.2	XM_006798333.1
			R_CCACCTCTCCCGATGTACCC
	bmp2	Bone Morphogenetic Protein 2	F_ACCATAGCACCAAACGACCC	103	98.1	0.995	83.3 ± 0.3	XM_006793013.1
			R_GCCTCCATAGACTCTTCATGGTG
	bmp4	Bone Morphogenetic Protein 4a	F_GTTCAGCCACTGTGCCCC	155	95.4	0.998	82.8 ± 0.2	XM_006798429.1
			R_CATGTGCTCTTCATGGTGGAAGC
	bmp8a	Bone Morphogenetic Protein 8a	F_GAGGGCTGGCTGGCTTTTG	111	96.3	0.997	88.8 ± 0.1	XM_006794512.1
			R_CAAGGAGCGGTCTTCTTCTGT
	crabp2	Cellular Retinoic Acid Binding Protein 2	F_GGTGGAGATTACTCAGGATGGAGAA	137	95.5	0.996	80.3 ± 0.1	XM_006804942.1
			R_GTGGAAAACTCGTGCAGGGAC
	cx43	Connexin-43/Gap Junction Protein Alpha 1	F_CTGGGGAGATGAGCAGTCAG	95	97.6	0.995	78.2 ± 0.2	XM_006796275.1
			R_GAACGTGGGAAATGGGGAAGGA
	cyp26a1	Cytochrome P450 Family 26 Subfamily A Member 1	F_GTACAGGGGTCTGAAAGCAAGG	106	97.9	0.997	85.88 ± 0.4	XM_006801672.1
			R_CAGGGCGTCTCTGGGTTTC
	dlx5a	Distal-Less Homeobox 5a	F_GGCTAACGCAAACACAGGTGA	109	102.4	0.997	77.9 ± 0.2	XM_006787641.1
			R_TCGCTGGAGCTGGGGCT
	esco2	Establishment Of Cohesion 1 Homolog 2	F_CATGCTGGACACAGTGAGGAGTAC	85	95.3	0.992	76.15 ± 0.1	XM_006792744.1
			R_GTCAGGTGTCGGATCAGAGAAGG
	evx1	Even-Skipped Homeobox 1	F_CAACAGCTAAAGGTCGAAATGGGG	105	89.3	0.994	85.07 ± 0.1	XM_006787597.1
			R_CTGCTGCGTAAGACAGAGAGC
	fgf10a	Fibroblast Growth Factor 10a	F_GGAGAGCTGTACGGAGCGAG	99	96.4	0.998	80.5 ± 0.2	XM_006789979.1
			R_CTTCCACTTGGCTGATGCGTA
	fgf20a	Fibroblast Growth Factor 20a	F_ACCAGGAAAGACCACAGCAGA	142	101.4	0.994	82.2 ± 0.1	XM_006790818.1
			R_CTGACAGCTTCTCAGAGCCAT
	fgf3	Fibroblast Growth Factor 3	F_CCCGCTCAGCATCATGGAAATCAC	163	106.5	0.998	88.33 ± 0.5	XM_005949755.2
			R_CCCCAGCTCGTGGATTCGC
	fgfr1a	Fibroblast Growth Factor Receptor 1a	F_CTTCAACGTGACAGTTCATATCTCGG	88	98.9	0.99	78.14 ± 0.1	XM_006803170.1
			R_GCCCAGCAGTTTGTTTTCCTCC
	hapln1a	Hyaluronan And Proteoglycan Link Protein 1a	F_GAAGCTGCTGTTAGGTTCAGTGG	93	98.6	0.993	86.5 ± 0.3	XM_006797360.1
			R_GTGTGTTGTGGCTCAGTTGTGG
	hdac1	Histone Deacetylase 1	F_CGCATCTCTATCCGAGCCCAC	79	96.5	0.989	80.05 ± 0.2	XM_006806031.1
			R_GCCCCTCCGCCTCATCTTC
	hspa9	Heat Shock 70 KDa Protein 9	F_CCAGCTCCCTGCTGATGAGT	173	95.5	0.997	80.2 ± 0.1	XM_006781926.1
			R_GCTCTGCTGCCATCTTCTTGTAG
	igf2b	Insulin Like Growth Factor 2b	F_GTGTGGGGGAGAGCTGGTG	102	95.6	0.998	84.7 ± 0.2	XM_006789582.1
			R_GTCTGGGGGCGTCGGTTG
	junb	JunB Proto-Oncogene, AP-1 Transcription Factor	F_CCCTATCGCAACCTGAAATCCCAG	75	97.5	0.987	80.06 ± 0.2	XM_006805081.1
			R_GGACCCCACGTCTTGCTG
	klf2	Kruppel Like Factor 2	F_CCACCCTCATCTCCCCTC	110	95.1	0.998	80.19 ± 0.1	XM_006810171.1
			R_TTTCCGCAGCCTGCAAACG
	lef1	Lymphoid Enhancer Binding Factor 1	F_CTCCACATGCAGCTCTACCCA	140	98.6	0.998	82.8 ± 0.1	XM_006787094.1
			R_CCTCCATATTCTCAGATGTACGCC
	mmp9	Matrix Metallopeptidase 9	F_TGTCCTGACCAGGGTTATAGTCTG	86	96.5	0.992	82.43 ± 0.1	XM_006785578.1
			R_TCTCTAATGTTGGAGTGATCCAGGC
	mps1	Monopolar Spindle 1 Kinase	F_ACTGGGAAAACACTGTCACAATGAG	86	92.7	0.991	78.4 ± 0.1	XM_006794942.1
			R_CCTCACTGACATCTTGAATTGCTTTC
	msxb	Muscle segment homeobox 1b	F_CCTTTTCTACACCTCCCCGAAG	199	97.3	0.997	88.05 ± 0.1	XM_006790808.1
			R_TTGACCTGAGTCTCCGTCAGG
	notch1a	Neurogenic Locus Notch Homolog Protein 1a	F_AGGCTACAGTTGTGAGTGTGTCC	91	95.7	0.998	85.7 ± 0.2	XM_006796908.1
			R_TCCATTTTGGCAGGGCTGAGAC
	pea3	Polyomavirus Enhancer Activator 3 Homolog	F_GAACCGTCCAGCCATGAACTA	89	96.2	0.997	82.7 ± 0.1	XM_006793316.1
			R_GCTCCCCAGCCACCTTT
	ptch1	Protein Patched Homolog 1	F_CTCTGGGTGGAAGTTGGCG	106	92.05	0.998	78.52 ± 0.1	XM_006789807.1
			R_GCGGCGTCTGGATCATCAG
	ptch2	Protein Patched Homolog 2	F_CCGCCTGCGAACCCAGAC	91	103.1	0.999	83.46 ± 0.2	XM_006786995.1
			R_GACCTACTGCCTTCCCCTTTGAG
	rack1	Receptor For Activated C Kinase 1	F_CCCTTTGCTTCAGCCCCA	77	98.1	0.995	74.3 ± 0.3	XM_006781491.1
			R_GCCCTCCAGATCCCAGATCTT
	raldh2	Retinaldehyde-Specific Dehydrogenase Type 2	F_GGGACAGTGTCTACCTAGCAACTA	90	96.2	0.998	81.1 ± 0.3	XM_006780089.1
			R_TTATGGTTCCTTGGAGGTCCACA
	rarg	Retinoic Acid Nuclear Receptor Gamma	F_TCATCTGCGGAGACCGTATGGA	99	102.4	0.993	82.1 ± 0.2	XM_006808784.1
			R_GTCTGCGTCGGGTGTAGATC
	rpz	Rapunzel	F_GAGGAGTGGGCTGAGAAGATGGA	108	95.7	0.994	80.3 ± 0.1	XM_006801800.1
			R_AGCACTGATGAAGCAGAGACGACG
	sdf1a	Stromal Cell-Derived Factor 1a	F_GCACCATCCACCGATCCCTC	149	98.6	0.998	89.8 ± 0.1	XM_006790793.1
			R_CACACTCTCCCATGCCATTCACTC
	sema3d	Semaphorin 3D	F_CAGAGGAGTCTGGCAGGTTGA	75	97.8	0.966	78.9 ± 0.2	XM_006789628.1
			R_GGTACTGATCTGTGAGGACTGATGT
	shh	Sonic Hedgehog Homolog	F_CTGACAGGCTAATGACTCAGAGATG	93	103.6	0.997	80.12 ± 0.2	XM_006795062.1
			R_TGACCCGCAGCTTCACTC
	smarca4	ATP-Dependent Helicase SMARCA4	F_GGGCATGAGACCAGGGGGA	92	96.5	0.999	82.2 ± 0.1	XM_006805087.1
			R_GGAGAGGGGTAACCTTGGGAATG
	sp7	Zinc Finger Protein Osterix	F_GCATCTATTCTGGAGGAAGACGCA	96	95.8	0.998	78.86 ± 0.2	XM_006782736.1
			R_CTGACAGGGCTGGTGCTG
	wnt10a	Wingless-Type MMTV Integration Site Family 10A	F_AAGTTGGGAGACAGGTGGTG	103	96.8	0.998	78.9 ± 0.3	XM_006793656.1
			R_GGAACTCTGGAGTGACCTGC
	wnt5b	Wingless-Type MMTV Integration Site Family 5B	F_CCGACTTCAGACGTGTTGGA	88	97.5	0.995	80.54 ± 0.1	XM_006780672.1
			R_AGCTCCAGCTTTCCCTTGC
	yap	Yes Associated Protein 1	F_GAGCCACGTTATGCTCTGAACCAG	102	97.6	0.998	81.56 ± 0.2	XM_006796643.1
			R_GTTGCTTCCCATAACTCCACTGATG
	(*) R2, correlation coefficient of the slope of the standard curve.
