# Supplementary material for: A gene expression study of ornamental fin shape in Neolamprologus brichardi, an African cichlid species
Source: Sci Rep. 2017 Dec 12;7:17398. doi: 10.1038/s41598-017-17778-0 (PMC5727040; doi:10.1038/s41598-017-17778-0)
Supplement: Supplementary file 3 — Supplementary data 2 [file 41598_2017_17778_MOESM3_ESM.xlsx]

## Sheet: Statistical analyses
		P values
	Long vs short differences in all fins
		lef1	cx43	pea3	mps1	bmp4	sema3d	msxb	wnt10a	bmp2	wnt5b	mmp9	igf2b	fgf3	esco2		rarg	raldh2	rack1	klf2	bmp8a	fgf10a	shh	crabp2	cyp26a1	fgf20a	fgfr1a	hspa9	smarca4	hdac1	ptch1	ptch2	evx1	dlx5a	hapln1a	sdf1a	axin1	notch1a	sp7	rpz	yap	junb
dcL-0	cS-0	0.0236844	0.0119961	ns	0.0439965	0.0383294	0.00144739	ns	0.00792933	0.0122021	ns	0.0362271	ns	ns	ns		0.0416841	0.0395699	ns	ns	ns	ns	ns	ns	ns	ns	ns	ns	ns	ns	0.000284423	ns	ns	ns	0.015198	ns	ns	ns	ns	ns	ns	ns
cS-0	vcL-0	ns	0.00672525	ns	0.0304801	ns	0.00729868	ns	0.0184945	0.00903113	ns	0.0244174	ns	ns	ns		ns	ns	ns	ns	ns	ns	ns	0.0250579	ns	ns	ns	ns	ns	ns	ns	ns	ns	ns	ns	ns	ns	ns	ns	ns	ns	ns
dcL-1	cS-1	0.0082679	0.006768	ns	0.00315765	0.0189538	0.00678087	ns	0.00303643	0.000979347	ns	0.0191607	0.00344286	0.0279817	0.00974436		ns	ns	ns	ns	ns	0.0489395	ns	ns	ns	ns	ns	ns	ns	0.0424588	ns	ns	ns	0.00693253	ns	5.95466e-05	0.000309158	2.86212e-05	ns	ns	ns	ns
cS-1	vcL-1	0.00200908	0.0157902	0.0223137	0.0379781	ns	0.00966918	ns	0.00173119	0.0272315	ns	0.0257432	0.00454426	ns	ns		0.00203264	ns	ns	0.000966272	ns	0.000733982	ns	0.0496898	ns	ns	ns	ns	0.0118554	0.0477166	ns	ns	ns	ns	ns	0.00305143	0.000143931	0.000814116	ns	ns	ns	ns
dcL-2	cS-2	ns	0.00483161	0.0293713	0.000994528	ns	0.0362355	0.00468488	0.0165977	ns	ns	ns	0.0107635	0.0176078	0.00216556		ns	0.00753093	ns	ns	ns	0.0276794	0.0301886	0.0476963	0.0167963	0.00337857	ns	ns	ns	ns	ns	ns	ns	ns	ns	ns	ns	ns	0.0373061	0.0298253	ns	ns
cS-2	vcL-2	ns	0.00385333	0.00792276	0.00231441	ns	0.0214513	0.0157205	0.00498254	ns	ns	0.0114165	ns	ns	0.000211758		ns	ns	ns	ns	ns	ns	0.0152197	ns	0.0192661	0.0273866	ns	ns	ns	ns	ns	ns	ns	ns	ns	ns	ns	ns	ns	ns	ns	ns
dL-0	dS-0	0.0420905	0.0199672	ns	ns	0.00444505	ns	0.0168312	0.00615092	ns	0.0284854	0.0354239	0.000138064	0.0156416	0.0290345		ns	ns	ns	ns	ns	ns	ns	ns	ns	ns	ns	ns	ns	ns	ns	0.0308088	0.0397999	ns	ns	0.0108339	0.0124546	ns	0.00322049	ns	ns	ns
dL-1	dS-1	0.000823967	0.00451535	ns	ns	0.000235785	0.00128726	0.00282388	0.0148243	ns	0.00065957	0.00972291	0.02863	0.00093254	0.00627026		ns	0.0107803	ns	ns	ns	ns	0.0251001	ns	ns	0.0498875	ns	ns	ns	0.0125131	ns	ns	ns	ns	ns	ns	ns	ns	ns	ns	ns	ns
dL-2	dS-2	ns	0.0151118	ns	ns	ns	0.0422912	ns	ns	ns	0.0271746	ns	0.0409618	ns	ns		ns	ns	ns	ns	0.0282382	ns	ns	ns	0.0429101	ns	ns	0.0482307	ns	ns	ns	ns	ns	ns	ns	ns	ns	ns	ns	ns	ns	ns
aL-0	aS-0	ns	0.0306688	0.0429606	0.0182631	0.0335242	ns	0.0118061	0.032465	ns	0.0020588	0.00242773	ns	ns	ns		ns	0.00481735	0.00516795	0.00307783	ns	ns	ns	ns	0.0322028	ns	ns	ns	ns	ns	0.00505517	0.0415097	0.0455733	0.0145474	0.0102683	ns	ns	ns	ns	0.00399395	ns	ns
aL-1	aS-1	0.00599046	0.0203516	ns	ns	ns	0.00854974	0.000212627	0.0236612	0.0386073	0.0349863	0.0247027	ns	0.0412094	ns		ns	ns	ns	ns	ns	ns	ns	0.0159587	ns	ns	0.0393125	ns	ns	ns	ns	ns	ns	ns	ns	ns	ns	ns	ns	ns	ns	ns
aL-2	aS-2	ns	0.0229624	0.00107698	ns	ns	0.0196901	0.00934005	ns	0.0221303	0.00236581	0.00958009	ns	0.00969517	ns		0.045643	ns	ns	ns	ns	0.00158233	0.0315378	ns	ns	ns	0.0275059	ns	ns	ns	ns	0.0288589	ns	ns	0.00388389	0.0267646	ns	ns	ns	ns	ns	ns
	Stage dependent differences in all fins
		lef1	cx43	pea3	mps1	bmp4	sema3d	msxb	wnt10a	bmp2	wnt5b	mmp9	igf2b	fgf3	esco2		rarg	raldh2	rack1	klf2	bmp8a	fgf10a	shh	crabp2	cyp26a1	fgf20a	fgfr1a	hspa9	smarca4	hdac1	ptch1	ptch2	evx1	dlx5a	hapln1a	sdf1a	axin1	notch1a	sp7	rpz	yap	junb
dcL-0	dcL-1	0.0413283	0.0272106	0.0374725	ns	ns	ns	0.000115175	ns	ns	ns	ns	0.00491465	0.0276354	ns		ns	ns	ns	0.030542	ns	ns	0.0267334	ns	ns	ns	ns	ns	ns	ns	ns	ns	0.0135195	ns	ns	ns	ns	ns	ns	ns	0.0483035	ns
dcL-0	dcL-2	ns	0.0397626	ns	ns	ns	ns	0.00818896	ns	ns	ns	ns	0.0159854	0.0489223	ns		ns	ns	ns	ns	ns	ns	ns	ns	ns	ns	ns	0.0461759	ns	ns	ns	ns	ns	ns	ns	ns	ns	ns	ns	ns	ns	ns
cS-0	cS-1	ns	0.0199581	ns	ns	ns	ns	0.0237636	ns	ns	ns	0.0220939	0.0230833	ns	ns		ns	ns	ns	ns	ns	0.0319548	ns	ns	ns	ns	ns	ns	ns	0.00847812	ns	ns	ns	ns	ns	0.0258293	ns	ns	ns	ns	ns	ns
cS-0	cS-2	ns	ns	ns	ns	ns	ns	ns	0.00805204	ns	ns	ns	0.0300461	ns	ns		ns	ns	ns	ns	ns	ns	ns	ns	ns	ns	ns	ns	ns	ns	ns	ns	ns	ns	ns	ns	ns	ns	0.0318092	ns	ns	ns
vcL-0	vcL-1	0.0235009	0.00395621	ns	0.0485782	ns	ns	0.00419635	0.0162824	ns	ns	ns	0.000372134	ns	ns		ns	ns	ns	0.0011084	ns	0.0460284	ns	ns	ns	ns	ns	ns	0.0255404	0.0106206	ns	ns	0.0302565	ns	ns	ns	ns	ns	ns	ns	ns	ns
vcL-0	vcL-2	ns	0.0152864	ns	ns	ns	ns	0.00362807	ns	ns	ns	ns	ns	ns	ns		ns	ns	ns	ns	ns	ns	ns	ns	ns	ns	ns	ns	0.0212118	ns	ns	ns	ns	ns	ns	ns	ns	ns	ns	ns	ns	ns
dcL-1	dcL-2	ns	ns	ns	0.00978601	ns	0.0469693	ns	0.0472014	ns	ns	ns	0.0414195	ns	0.0345215		ns	ns	ns	0.0269838	ns	ns	0.00514025	ns	ns	ns	ns	ns	ns	ns	ns	ns	ns	ns	ns	ns	ns	ns	ns	ns	0.031153	0.0022674
cS-1	cS-2	ns	0.0320309	ns	0.0121025	ns	0.00235555	ns	0.0302337	ns	ns	ns	0.00357026	ns	0.00294043		ns	ns	0.0478733	ns	ns	ns	0.0194852	ns	0.00800834	ns	ns	ns	ns	ns	ns	ns	ns	ns	ns	ns	ns	ns	ns	ns	ns	ns
vcL-1	vcL-2	0.0285323	ns	ns	0.00567613	ns	ns	ns	ns	ns	0.0325197	ns	ns	ns	ns		ns	ns	0.0290292	ns	ns	ns	0.00180085	ns	ns	ns	ns	ns	ns	ns	ns	ns	ns	ns	0.00147309	ns	ns	ns	ns	ns	0.0382656	0.0320898
dL-0	dL-1	0.0209346	0.0400343	ns	0.02487	ns	ns	0.00660268	ns	ns	0.0261267	0.0111539	4.49152e-05	0.00656796	0.00116953		ns	ns	ns	ns	0.0214432	ns	0.00392744	0.00711954	ns	ns	0.00318986	ns	ns	ns	0.0485085	0.000290914	ns	ns	0.0356794	0.00719552	ns	0.032629	0.0364862	0.0181901	ns	ns
dL-0	dL-2	ns	ns	ns	0.00580895	ns	ns	ns	ns	ns	0.0108671	ns	0.00160556	ns	ns		0.0279475	ns	ns	ns	ns	0.031709	0.00821002	ns	0.000819893	ns	ns	ns	0.00425836	ns	ns	0.0199195	ns	ns	0.0120799	0.0235537	ns	ns	ns	ns	0.0473008	ns
dS-0	dS-1	0.0353681	0.00278222	ns	0.0415774	ns	ns	0.00718656	ns	0.00898338	0.0418812	0.019733	0.00870356	0.00213293	0.00677916		ns	ns	ns	ns	0.00933948	ns	0.0166803	0.0222646	ns	ns	ns	ns	ns	ns	0.0163679	0.0199507	ns	ns	ns	ns	0.0386581	ns	0.00586087	0.00816212	ns	ns
dS-0	dS-2	ns	ns	ns	ns	ns	ns	ns	0.0114833	ns	0.031614	ns	0.0184101	ns	ns		0.0241743	ns	ns	ns	ns	ns	ns	ns	ns	ns	0.00929638	0.0474038	ns	ns	ns	ns	0.0450783	ns	0.0290726	ns	ns	ns	ns	ns	ns	ns
dL-1	dL-2	ns	0.00235653	0.0220078	ns	ns	ns	ns	ns	ns	ns	0.00543171	0.00190486	0.0173226	0.0112606		ns	ns	ns	0.04848	0.0188562	ns	0.00733886	ns	0.0188877	ns	0.00483995	0.00146478	ns	0.00561694	ns	0.00885534	0.0380438	ns	0.00374855	ns	0.00797965	ns	ns	ns	0.000515256	0.000816127
dS-1	dS-2	ns	0.0158819	0.00934206	ns	0.0104897	ns	0.046611	0.00188795	0.0182844	ns	ns	0.00193216	0.0106021	0.0415983		0.00511447	ns	ns	0.0128445	0.00358357	ns	0.0383329	ns	0.00638039	ns	0.00835126	0.0440159	0.00045027	ns	0.0206826	0.0198828	0.014448	ns	0.00101665	ns	ns	ns	ns	ns	0.00187622	0.0202301
aL-0	aL-1	ns	0.0146404	ns	ns	0.023742	ns	0.00627169	ns	0.0313694	0.00920601	ns	0.0204183	0.0010621	ns		ns	0.0253409	ns	ns	0.0241766	ns	0.0156473	0.0168704	ns	ns	ns	ns	ns	ns	0.0256445	0.00672453	0.0268135	0.00306236	ns	0.00755955	ns	ns	0.00145095	ns	ns	0.0188793
aL-0	aL-2	0.0125559	ns	ns	0.0215028	ns	ns	ns	ns	ns	0.00899645	ns	ns	ns	ns		ns	ns	ns	ns	ns	ns	ns	ns	0.0319928	0.0143728	ns	ns	0.0362254	ns	ns	ns	ns	ns	0.000578168	ns	ns	ns	0.00176229	ns	ns	ns
aS-0	aS-1	ns	0.00525357	0.0237672	ns	0.013126	0.00860753	0.00720891	0.00195531	0.0108039	ns	ns	0.0288242	0.0297774	0.0012513		ns	0.0247519	ns	ns	0.0344364	ns	0.0151315	ns	ns	ns	0.0261621	ns	ns	ns	ns	ns	ns	ns	ns	0.000429035	0.0114806	0.00649328	0.0344918	ns	ns	ns
aS-0	aS-2	0.00653905	ns	ns	0.0168878	ns	0.0154269	ns	0.0228ns02075105	ns	ns	ns	ns	ns	ns		0.0107373	ns	ns	0.0155096	ns	ns	ns	ns	0.00184228	0.030197	ns	0.011014	ns	0.0193538	ns	ns	ns	0.00598765	0.0301265	0.0272311	0.00980339	ns	ns	ns	ns	ns
aL-1	aL-2	ns	0.029356	ns	0.006554	ns	ns	0.00535585	0.0294798	0.0307832	ns	ns	0.00410221	0.00525719	ns		0.0150014	ns	ns	ns	0.00154938	ns	0.00758377	0.0421916	0.0335639	0.0137714	0.0414042	0.0076705	0.0238219	ns	ns	ns	ns	ns	0.0165389	ns	ns	ns	0.0187547	ns	ns	ns
aS-1	aS-2	ns	0.0177472	ns	ns	ns	ns	0.00929329	0.0057095	0.0305447	0.00344325	ns	0.00655806	0.0485239	ns		0.0214018	ns	ns	0.0351917	0.012536	ns	0.000610848	ns	0.0180703	ns	0.0351921	0.00643567	ns	ns	ns	ns	ns	ns	0.0158932	ns	ns	ns	ns	ns	ns	ns
	Dorso-ventral differences in caudal fin
		lef1	cx43	pea3	mps1	bmp4	sema3d	msxb	wnt10a	bmp2	wnt5b	mmp9	igf2b	fgf3	esco2		rarg	raldh2	rack1	klf2	bmp8a	fgf10a	shh	crabp2	cyp26a1	fgf20a	fgfr1a	hspa9	smarca4	hdac1	ptch1	ptch2	evx1	dlx5a	hapln1a	sdf1a	axin1	notch1a	sp7	rpz	yap	junb
dcL-0	vcL-0	ns	ns	ns	ns	ns	ns	ns	ns	ns	ns	ns	ns	ns	ns		ns	ns	ns	ns	ns	ns	ns	ns	ns	ns	ns	ns	ns	ns	ns	ns	ns	ns	ns	ns	ns	ns	ns	ns	ns	ns
dcL-1	vcL-1	ns	ns	ns	ns	ns	ns	ns	ns	ns	ns	0.0416885	0.0015478	ns	ns		ns	ns	ns	ns	ns	ns	ns	ns	0.0268393	ns	ns	ns	ns	ns	ns	ns	ns	0.0224779	ns	0.0273256	0.0137913	0.00799127	ns	0.0249652	ns	ns
dcL-2	vcL-2	ns	ns	0.00437085	ns	ns	ns	ns	ns	ns	ns	ns	ns	ns	ns		ns	ns	ns	ns	ns	ns	ns	ns	ns	ns	ns	ns	ns	0.0240757	ns	ns	ns	ns	ns	ns	ns	ns	0.0453927	0.000862079	0.00454959	ns

## Sheet: dCq values_target genes
		lef1	rarg	cx43	pea3	raldh2	mps1	bmp4	rack1	sema3d	klf2	msxb	wnt10a	bmp8a	fgf10a	bmp2	shh	wnt5b	crabp2	cyp26a1	fgf20a	fgfr1a	mmp9	hspa9	smarca4	hdac1	ptch1	ptch2	evx1	dlx5a	hapln1a	esco2	igf2b	sdf1a	fgf3	axin1	notch1a	sp7	rpz	yap	junb
Stage 0	dcL_R1	7.54151	5.85641	5.65081	5.36861	9.35401	10.4705	5.14551	0.81111	10.3421	1.18921	8.17471	10.9104	7.08111	9.43051	7.75751	14.1244	11.3459	6.51161	14.6756	12.7291	4.94081	4.82761	4.87611	8.33721	6.61501	7.32361	8.69371	9.74141	6.65681	13.5199	11.6125	7.37441	9.23621	12.7896	11.997	7.27271	11.2469	5.79291	4.01161	3.02461
Stage 0	dcL_R2	6.87468	6.40008	5.72278	5.45088	9.50718	9.31248	4.99458	0.256181	10.3669	0.937681	7.80748	11.2612	7.30088	8.79188	7.44398	14.9091	11.8216	5.79608	15.1608	13.0247	4.27008	4.02648	5.28018	7.79338	6.14558	6.87938	8.04458	9.13558	6.82068	14.2777	10.7612	7.07568	8.93738	13.3083	11.8091	6.61988	11.0699	5.46968	4.72238	2.97008
Stage 0	dcL_R3	7.31785	6.41015	6.20335	5.67835	9.81725	9.38955	5.24965	0.77905	10.7231	1.20905	8.14415	11.1256	7.63245	9.50615	7.64355	14.3124	12.0741	6.43395	16.3479	13.5183	4.88745	4.77625	5.55565	8.37085	6.81855	8.01765	9.09215	9.35395	6.83965	13.173	10.6195	7.33295	9.63575	13.6926	12.0281	6.98605	11.6524	5.74895	4.84225	2.91255
Stage 0	cS_R1	8.05271	6.00631	6.59791	5.07531	9.63541	10.9431	5.40921	0.544807	9.48351	1.13081	8.50801	10.0548	6.73401	9.95601	7.29301	14.3034	11.1141	6.76631	15.3695	13.507	4.92641	5.51211	4.39181	8.25421	6.63901	7.51541	8.65211	8.84041	6.16941	14.0655	11.2721	7.14891	9.09301	13.577	12.1885	7.30351	11.1867	5.68141	3.90541	2.60021
Stage 0	cS_R2	7.18386	6.54006	6.88836	4.67786	9.65806	9.59346	5.40966	0.610056	9.44816	1.08566	8.30176	10.1473	7.37636	8.61576	7.12756	14.4159	11.2239	6.60436	15.8704	12.7264	4.24956	5.37796	5.82696	8.11396	6.73906	7.08236	7.99546	9.11166	7.01216	14.9147	10.9547	7.03086	8.96326	13.1952	12.3664	6.52786	11.4135	5.59226	4.99036	2.90516
Stage 0	cS_R3	7.84673	6.67083	6.99973	5.37073	10.1388	10.0154	5.79913	1.04233	9.91783	1.30263	9.38493	9.97293	7.63203	9.28243	7.26723	15.4463	11.6689	6.90823	16.2892	14.1432	4.95593	5.71773	6.00743	8.41363	6.74103	8.21273	9.38363	9.32953	7.16113	14.0023	11.4642	7.27893	9.87383	14.5874	12.3676	6.88533	12.3441	5.85523	4.99983	2.71093
Stage 0	vcL_R1	7.86487	5.75837	5.66817	5.44947	9.08037	10.2698	5.37957	0.399968	10.4193	1.01017	8.24657	11.2711	7.21297	9.50587	7.80367	14.6317	11.751	6.38477	14.5714	12.8846	4.76367	4.67657	4.52907	8.06457	6.58837	7.53547	8.57457	9.61857	6.60297	12.5313	11.1938	7.35307	9.32647	12.463	11.9046	7.22347	11.3768	5.62857	3.88547	2.83697
Stage 0	vcL_R2	6.96683	6.50053	5.95103	5.71303	9.67483	9.23063	5.16743	0.570532	10.4502	1.23333	8.04443	10.9021	7.69273	8.78303	7.51983	15.2822	12.3636	5.95883	15.8082	13.5287	4.56633	4.09833	5.56433	8.05023	6.53573	7.31923	8.37853	9.49713	6.99823	14.5	11.0551	7.12693	9.25143	13.5276	11.8173	6.70873	11.4886	5.46613	4.97803	2.95893
Stage 0	vcL_R3	7.41032	6.63822	5.81472	5.71902	9.80532	9.53332	5.07802	0.558223	11.1532	0.990223	8.00642	11.116	7.40942	9.12622	7.81182	15.2263	12.2304	6.46062	15.4758	13.4501	4.87972	4.23592	5.20082	7.99422	6.30552	7.69232	8.97622	9.01862	6.97012	13.9513	10.8238	7.02182	9.19062	13.2868	12.1173	6.69792	11.8822	5.59922	4.44602	2.62692
Stage 0	dL_R1	7.42786	5.91776	6.20056	4.99166	9.19586	9.55336	4.90636	0.354758	9.23546	0.834758	7.01346	10.9003	7.82706	8.68736	7.44296	16.9182	12.4446	7.24069	14.5965	13.1604	4.32286	4.36596	4.66636	8.21456	6.54346	7.38156	8.34146	8.81506	7.28755	17.4081	10.3482	7.08416	9.32916	11.3667	11.6943	7.20916	12.3589	6.20396	4.00516	3.35502
Stage 0	dL_R2	7.84697	5.78597	6.69107	6.17647	9.67687	9.45277	5.30897	0.979171	9.73877	1.95227	7.01777	11.1699	8.32387	8.70487	8.56977	16.783	12.7273	7.29337	14.8198	13.2247	4.68477	4.42357	4.41387	7.59827	6.12037	7.56857	8.83437	8.46857	7.29637	18.1853	10.5225	7.36987	10.3206	11.9641	11.2096	8.11877	12.7404	6.19317	4.56747	3.34687
Stage 0	dL_R3	7.34313	5.68656	6.18084	6.15184	8.88661	9.43809	4.87544	1.01721	9.12214	1.36129	6.96586	10.9701	7.70024	8.18756	7.49005	17.0183	12.8609	6.2444	14.8759	12.2415	4.33851	4.22946	5.73391	7.54672	6.05105	7.20943	8.28952	8.36095	6.24829	17.3483	10.1545	7.01138	9.44856	11.1845	11.1863	7.36557	12.2688	5.93293	3.98792	1.80323
Stage 0	dS_R1	7.86797	5.83087	7.37407	4.83817	9.97947	9.79637	5.58307	0.408568	9.00707	0.583068	8.07617	10.2177	8.05147	8.68377	7.71877	15.6695	11.7264	6.30297	15.2672	12.8187	4.24777	5.11427	4.71857	7.82627	6.19897	7.43077	8.39187	8.04147	6.20847	16.542	10.5884	7.93217	8.95827	12.1857	12.3504	6.96897	12.7053	5.95827	4.31797	2.58967
Stage 0	dS_R2	8.04861	5.44281	7.62971	5.84201	10.0542	10.2487	6.11771	0.936509	9.23701	1.38541	8.52121	10.4245	8.31051	9.14191	8.26061	16.2277	12.0361	7.38291	16.0536	13.4212	4.46981	5.73361	4.52971	8.03831	6.06691	7.68011	8.92501	8.10661	7.08691	16.1252	10.9563	8.24051	9.93831	12.5161	12.1573	8.16171	13.0478	6.11131	4.67591	2.66611
Stage 0	dS_R3	7.74023	5.41878	7.71956	4.81232	9.90301	10.2248	5.53183	0.315438	8.918	0.547277	7.97502	10.0819	8.05322	9.19901	7.64876	15.5416	11.7163	7.50521	15.3149	12.5592	4.14073	5.00588	4.28575	7.62394	5.81065	7.21705	8.35009	7.75175	6.0493	16.054	10.4599	7.84795	8.93994	12.0286	11.9154	6.75699	12.5542	5.7364	4.16796	2.31543
Stage 0	aL_R1	7.41507	6.55757	6.72837	5.52867	9.89807	9.19937	5.65357	0.697471	10.1639	1.38887	7.46357	11.3087	8.45467	8.71767	7.92727	16.8679	13.4718	6.58787	15.475	11.8395	5.28367	4.17177	4.95117	7.99777	6.74257	7.77447	8.87887	9.04267	7.23897	17.2535	10.3781	8.11777	9.50267	12.8096	12.7932	7.48747	12.3408	6.60877	4.16977	2.82107
Stage 0	aL_R2	8.14411	5.53701	6.57021	6.03831	9.81131	9.37001	5.77411	0.808614	10.714	1.40261	7.54131	11.9957	8.48251	9.40731	8.56511	16.3138	13.1849	7.24641	15.8072	12.6724	4.76841	4.34631	4.47291	7.76621	6.10331	7.93411	9.14011	8.99671	7.28441	17.5552	10.3946	7.47121	9.69281	13.0079	11.584	7.89451	13.0214	6.13141	4.61451	2.75091
Stage 0	aL_R3	7.28091	5.50768	6.47887	5.49226	9.77529	9.00541	5.63431	0.673636	10.3396	1.32809	7.41773	11.2698	8.38906	8.98309	8.16691	16.9113	13.0489	6.50364	15.4734	11.7712	4.83689	4.06989	4.41301	7.58322	6.02404	7.55526	8.71072	8.72079	6.98276	17.0937	10.488	7.42141	9.29897	12.6098	11.4896	7.39222	12.2822	6.09116	4.08149	2.4924
Stage 0	aS_R1	7.77336	5.95326	7.84086	4.98666	10.2145	9.99386	6.17096	0.562655	9.74556	1.01706	8.04806	10.7589	8.67716	9.11546	8.07926	15.9446	12.1695	6.23196	14.9116	11.927	4.35386	5.28296	4.17942	7.56973	6.55746	7.42736	8.54346	8.76616	6.64862	15.4847	10.5162	8.16366	8.79166	12.6905	11.8053	7.27586	12.0346	6.38896	4.55756	2.32943
Stage 0	aS_R2	8.28922	5.33212	7.29212	5.79182	10.2041	10.6484	6.62732	0.68452	10.2648	1.07822	8.33572	11.0377	8.10692	9.74072	8.03112	16.3331	11.6623	7.12072	14.8091	12.9334	4.48292	5.66382	4.26432	7.78522	6.05952	7.49272	8.41522	8.37782	6.77452	15.0291	11.3478	7.58392	9.49292	13.2647	11.8117	8.10012	12.1547	5.89482	4.52082	2.37842
Stage 0	aS_R3	7.50212	5.24026	7.86367	4.99773	10.1013	10.199	6.66423	0.515555	10.2231	0.935498	7.99369	10.6762	8.00053	9.02006	7.93309	15.8473	11.6	6.59424	14.8389	12.032	4.21596	5.27096	4.09883	7.54849	6.01167	7.17728	8.16599	8.27517	6.59958	14.9642	11.3253	7.49103	9.42894	12.6808	11.8862	7.17464	11.7978	5.81913	4.44647	2.30043
Stage 1	dcL_R1	6.47476	5.96056	4.67946	5.24556	9.28486	7.85986	4.76506	0.514064	9.81036	1.54366	7.05776	12.183	7.01856	8.74916	7.56666	13.3107	11.4838	6.18846	14.9879	12.4747	4.47836	4.40874	4.76426	7.58886	5.54096	6.99296	7.97966	8.87476	5.58606	12.9572	9.11846	5.82716	9.19106	11.6686	11.971	6.92526	11.3249	5.68556	4.42986	2.94016
Stage 1	dcL_R2	6.34743	6.49993	4.64803	5.31493	9.90123	8.08493	4.78323	0.740833	10.2582	1.56933	6.71743	11.8704	7.02783	8.33523	7.44703	13.4634	11.7303	6.19663	15.7522	13.5776	4.33573	4.53174	5.05843	7.62483	5.86833	6.87063	7.87823	8.51883	5.81413	13.5198	9.42363	5.65813	8.50963	11.7083	11.7914	6.84163	10.9074	5.51393	4.90323	3.12053
Stage 1	dcL_R3	6.19357	5.91272	4.56655	5.45301	9.27976	8.1752	4.64691	0.444198	9.7971	1.62777	7.06711	11.8295	6.89596	8.32567	7.40965	13.2598	11.4422	6.05535	14.9634	12.603	4.18952	4.30118	4.57349	7.29904	5.52289	6.59394	7.62114	8.43029	6.40224	12.9101	10.0891	5.53479	9.74204	11.6347	11.7433	6.57564	10.9222	6.30189	5.14444	3.71843
Stage 1	cS_R1	6.97641	6.20161	5.87521	4.80061	9.58481	8.64921	5.15481	0.577814	8.93731	1.31351	7.29011	10.8657	7.02801	8.52821	7.12781	14.1302	11.9379	6.82701	16.479	12.7749	4.84711	4.83837	4.59671	7.57121	5.93001	7.29841	8.35621	8.62911	5.95281	14.5554	9.54271	6.50481	8.40491	12.1046	12.6864	6.37371	12.3606	5.61221	4.37011	2.70841
Stage 1	cS_R2	6.71357	6.48307	5.68277	5.00537	10.1788	9.00927	5.02607	0.693169	9.14127	1.43447	6.76687	10.2942	6.85537	7.84017	6.96037	13.73	11.5315	6.52817	16.2418	13.5873	4.18487	4.85957	5.06497	7.80087	6.20997	6.76067	7.62297	8.53227	6.12737	14.0102	10.0253	6.46677	7.74207	11.9634	12.5377	6.28327	11.1448	5.85807	4.77897	2.39367
Stage 1	cS_R3	6.6616	6.15895	5.9457	4.75269	10.214	9.12618	4.94014	0.567657	8.91173	1.30369	7.30066	10.2838	7.02863	7.81636	6.93221	14.1798	11.5309	6.89453	16.2101	13.6274	4.50504	4.83904	5.04712	7.46957	6.18105	6.94582	8.51722	8.28175	6.82174	14.5218	10.6246	6.35207	8.95702	11.9221	12.447	6.0273	12.0215	6.52125	5.08191	3.3521
Stage 1	vcL_R1	6.5286	6.3567	4.7837	5.389	9.7225	8.1358	5.0388	0.547898	10.2564	1.7931	6.5481	12.1204	7.0527	9.0291	7.7671	13.9294	11.6793	6.4082	15.1538	12.9443	4.6235	4.1227	4.5067	7.2678	5.7148	7.0957	8.2505	8.8788	6.0479	13.3738	9.4695	6.0169	9.537	11.8419	12.1268	7.1133	11.1637	5.8825	4.3762	2.8726
Stage 1	vcL_R2	6.19248	6.64978	4.90138	5.34778	9.90038	8.28638	4.89398	0.91018	10.0735	1.93308	6.68378	11.7411	7.22078	8.34728	7.37978	13.2881	11.5665	6.05918	15.85	13.4557	4.33178	4.38508	4.97668	7.59398	5.84728	6.79858	7.83478	8.53528	6.08798	13.4951	9.61768	5.87557	8.73888	11.8022	11.9904	7.09818	11.111	5.85318	4.79788	2.86708
Stage 1	vcL_R3	6.15876	6.30146	4.72109	5.27753	9.70406	8.08964	5.07553	0.521657	10.0435	1.7516	6.51839	11.6706	7.04588	8.28081	7.3117	13.2179	11.5155	6.05224	15.1389	12.9024	4.27586	3.98211	4.55958	7.21819	5.68487	6.70503	7.8395	8.51087	6.74583	13.1424	10.2376	5.74135	10.1643	11.5259	11.8765	6.79304	10.8412	6.54573	5.19497	3.56383
Stage 1	dL_R1	6.26477	6.03907	5.31367	4.56637	9.18017	8.37087	4.33287	0.0767725	8.96277	0.837872	5.27457	10.503	7.13937	7.47607	6.61467	12.3491	12.0814	6.55835	14.6959	11.2273	3.53157	3.93997	4.20654	7.47207	5.67517	6.35157	6.87647	8.12297	5.34647	16.2237	9.03567	5.87267	8.49267	10.1366	11.6457	6.23027	10.3635	5.05827	4.04147	2.06107
Stage 1	dL_R2	6.58852	5.85522	5.65072	5.43512	9.63732	8.74862	4.76342	0.26202	9.40752	0.96672	5.63392	10.8183	7.31232	7.84782	7.27472	12.9907	12.2663	6.59672	15.1677	12.29	4.01712	4.11662	4.15672	7.58742	6.02422	6.66622	7.40192	8.27582	6.19422	15.8909	9.21312	6.14152	9.19522	10.4917	11.5385	7.54462	11.7569	5.48922	4.28542	2.03622
Stage 1	dL_R3	6.59147	6.11197	5.69669	4.54629	9.65801	8.62424	4.77988	0.318663	9.42801	0.834029	5.60351	10.8251	7.05758	8.84075	7.20919	12.3732	12.2231	5.3636	14.6635	12.3338	3.53917	3.79312	4.13949	7.36148	5.59896	6.77339	6.77093	7.94866	5.43484	15.789	8.97366	5.77159	8.47568	10.0634	11.3399	6.2373	10.414	4.93687	3.99518	1.99791
Stage 1	dS_R1	6.86067	5.98667	6.47997	4.41897	9.48887	8.84997	5.04187	0.203275	8.28467	0.767475	6.13307	10.1643	7.06757	8.95329	6.81537	13.5985	11.2255	5.51847	16.392	11.8062	3.66987	4.72267	4.69007	7.68817	5.84527	6.70467	7.24087	7.96047	5.43807	15.6268	9.61637	6.49177	8.05087	11.1416	11.4633	6.50277	11.0718	5.17267	4.33657	1.88377
Stage 1	dS_R2	7.19488	5.82238	6.61888	5.24058	9.86338	9.55788	5.44958	0.262877	8.63948	0.354577	6.35188	10.3049	7.18358	8.29158	7.12248	14.0191	11.4168	6.79068	15.2888	12.6445	4.22518	5.21228	4.35188	7.70908	6.25508	7.21318	7.52268	8.09948	6.11898	16.2344	9.68718	6.71738	8.85988	11.4224	11.6566	7.36778	11.7936	5.53278	4.58388	2.07698
Stage 1	dS_R3	7.24513	6.12188	6.64645	5.35684	9.88925	8.80095	5.50329	0.346197	8.6991	0.867456	6.36543	10.3316	7.25264	8.29245	6.81261	14.1358	11.4342	6.49517	16.3468	12.6008	3.56488	4.68483	4.218	7.82569	5.7633	6.65595	7.50884	8.1431	6.21555	15.4297	9.42473	6.7416	9.08244	11.0951	11.4092	6.45725	11.1458	5.08975	4.56666	2.10333
Stage 1	aL_R1	6.4401	6.3311	5.7921	5.33516	9.7344	8.6718	5.2047	0.436597	9.689	1.3474	5.8379	10.9562	7.5468	8.47113	7.0596	13.1179	11.5213	5.7194	15.5469	11.8707	3.838	4.1619	4.0821	7.4456	5.7458	6.5703	7.4137	8.3575	6.168	16.3338	10.2329	6.4753	8.7592	10.9087	11.8443	6.8244	10.598	5.5086	4.5017	2.0976
Stage 1	aL_R2	6.76673	5.99993	5.79193	5.39793	9.52113	8.74423	4.98453	0.0439303	10.1017	0.76093	6.15293	11.0542	7.26323	8.37223	6.98403	13.8301	11.7517	6.03593	14.7633	12.7521	4.33393	4.33913	4.15993	7.69393	6.13013	7.26573	8.02463	8.58943	6.01243	15.4553	10.1109	6.43493	8.96103	11.0585	11.2863	7.34923	11.4633	5.70733	4.37383	2.21223
Stage 1	aL_R3	6.79194	5.96836	5.87066	5.34047	9.50654	8.78666	4.97352	0.419038	10.1941	0.721184	6.17949	11.0839	7.68392	8.32749	7.10046	13.1682	11.5153	5.70081	15.6552	11.8955	3.77449	4.03904	3.93571	7.46073	6.21674	6.51262	7.49807	8.26818	5.88896	16.3616	10.056	6.26633	8.73902	10.8624	11.944	7.36572	10.5239	5.70671	3.96343	2.03899
Stage 1	aS_R1	6.69028	5.90078	6.61058	4.62518	9.64738	9.05448	5.49608	0.319375	8.84138	0.815975	6.33868	10.2217	7.30828	7.52598	6.62238	13.2042	11.052	6.60114	15.479	12.6952	3.74258	4.79498	4.21315	7.64178	6.22108	6.37918	8.65635	8.27798	5.59568	14.8082	9.64578	6.58738	8.04208	11.4019	11.4427	6.66678	11.1126	5.34588	4.49628	2.12618
Stage 1	aS_R2	7.09444	5.84664	6.27924	5.20744	9.70224	9.79414	5.66424	0.0867414	9.03764	0.328741	6.67474	10.5574	7.11564	8.55174	6.18054	13.9842	11.0932	6.67284	14.8286	12.6303	4.14054	5.22034	4.24094	7.90664	6.25094	7.06094	7.71614	8.40584	6.00844	14.9998	10.5612	6.53884	8.68784	11.717	11.406	7.42684	11.3504	5.57374	4.99384	2.00714
Stage 1	aS_R3	7.09399	5.77534	6.56621	4.60702	9.78204	9.94561	5.67087	0.45457	9.02081	0.783701	6.70411	10.2109	7.30267	8.45815	6.62276	14.0849	11.1798	6.29311	14.8652	12.5496	3.64319	5.15929	4.17624	7.46492	6.14324	7.14136	8.21652	8.44914	6.18336	14.7154	10.5436	6.58441	8.65567	11.8667	11.3681	6.66729	11.3387	5.36131	5.2564	2.16406
Stage 2	dcL_R1	7.25348	5.91088	4.78258	5.37088	9.31498	9.01608	4.80708	0.508984	10.3876	0.568284	6.71918	11.2505	6.97748	8.70728	7.43848	14.702	12.4248	6.00418	14.5643	13.1083	4.41688	4.42828	4.26638	7.57008	5.86148	6.92598	8.04098	8.66698	6.02648	14.8721	9.42678	6.06058	8.66838	11.6666	11.7079	6.83758	11.1646	5.55168	3.95378	1.73278
Stage 2	dcL_R2	8.17113	5.90993	4.97903	5.71523	9.83603	9.17413	4.97363	0.237629	10.7572	0.907629	6.65533	10.6882	7.22773	9.15993	7.69453	14.5463	11.9696	6.29983	14.6886	12.6088	4.68603	4.12673	3.87263	7.38663	5.98843	7.81103	8.51423	8.45523	6.76453	14.4343	10.0439	6.09673	9.10713	12.2654	11.6786	7.28033	11.6341	5.67893	4.17553	2.05443
Stage 2	dcL_R3	7.20271	5.6927	4.78343	5.29481	9.19945	8.99773	4.76294	0.199234	10.7968	0.416368	6.56395	11.322	6.97519	8.59526	7.40016	14.4967	11.9837	5.96471	14.5197	12.5352	4.33375	4.0598	4.4064	7.17036	6.60302	6.53047	7.56961	9.23917	6.09747	14.0246	10.6233	5.79062	9.37976	11.6441	11.3552	7.44835	12.1774	6.31727	4.73603	2.68151
Stage 2	cS_R1	7.52247	6.53607	6.35607	4.92977	9.75207	10.3286	5.00027	0.491568	9.96517	0.421768	7.53887	9.58467	7.22567	8.31827	7.15337	15.8379	11.7259	6.60777	15.8937	14.2419	4.54727	4.68997	4.68247	7.94487	6.52227	7.14337	8.19817	8.59457	6.25847	15.8724	10.5746	6.61627	8.02597	12.2694	12.7514	6.05197	12.0863	5.70797	4.19437	1.54957
Stage 2	cS_R2	8.30475	6.07115	6.21275	5.48165	10.4285	10.3544	5.51415	0.506452	10.0217	1.13125	7.30045	9.53095	7.02255	8.94235	7.55385	15.2138	11.8304	6.56025	15.5224	13.5385	4.60715	4.96725	4.00825	7.50115	6.13945	7.56725	8.65395	8.17545	6.27585	14.5318	11.0874	6.58935	8.63725	13.2387	11.9982	7.01815	12.0976	5.89615	4.23745	2.16565
Stage 2	cS_R3	7.53024	6.03826	6.21939	4.91276	9.74047	10.2764	5.02495	0.449219	9.92839	0.408397	7.3124	9.49279	6.89185	8.21346	7.55584	15.2098	11.7283	6.51899	15.6758	13.5394	4.41186	4.66326	4.77968	7.12458	7.24996	7.08963	8.82763	8.80411	6.00148	14.9036	11.8501	6.48913	7.73318	12.4731	12.6963	5.73663	12.811	6.60905	4.91748	2.87671
Stage 2	vcL_R1	7.40314	6.24364	4.93414	5.63364	9.78194	8.96974	4.78584	0.328944	10.5183	0.825444	6.55094	10.9384	6.96184	8.53314	7.54514	15.2539	12.0384	6.02554	14.8303	12.7785	4.41354	4.00434	4.14704	7.49624	5.92864	6.92844	7.99814	8.48934	6.01264	14.8079	9.51114	5.64194	8.40614	12.0031	12.1563	7.05774	11.3786	5.84394	4.11924	1.86134
Stage 2	vcL_R2	7.79017	6.13177	4.96587	6.01567	9.80817	9.02547	5.45987	0.507769	10.8291	1.55897	6.66397	11.2437	7.32657	9.17087	7.87787	14.7055	12.0413	6.39107	14.8262	12.7274	4.89057	3.96937	4.09277	7.58697	6.10067	7.65247	8.32977	8.90617	6.77027	15.1011	10.0679	6.35267	9.67277	12.3658	11.8016	7.81027	11.7988	5.97867	4.35017	2.30177
Stage 2	vcL_R3	7.33231	5.75617	4.6706	5.62596	9.52697	8.7302	5.52038	0.226568	10.4382	1.60822	6.39261	10.9484	7.3619	9.28967	7.43912	14.4408	11.7601	6.0358	14.5409	12.456	4.50982	3.83462	4.83734	7.22845	6.71803	7.20789	7.5508	9.52097	6.41774	14.762	10.783	6.01474	9.1263	11.5878	11.4505	7.92294	12.5201	6.58874	4.94218	2.47509
Stage 2	dL_R1	6.90272	6.54712	6.45772	5.08692	9.35272	8.51792	4.90042	0.212324	9.30392	1.20722	6.44192	10.7759	8.10732	7.83012	7.44002	14.6153	12.0379	5.95792	16.123	13.2067	4.57712	4.62932	5.10872	9.15982	6.44422	6.91422	7.57632	8.67872	5.87892	14.0553	10.7164	6.41862	8.91762	12.1029	11.4355	6.39302	11.171	5.65742	4.54722	2.37392
Stage 2	dL_R2	7.90968	6.83468	6.66128	6.30288	10.6911	8.62845	5.50288	0.882379	9.65498	1.54708	8.23108	11.8905	8.57228	7.91048	8.42668	15.0804	12.4452	6.08828	16.3126	13.9414	4.87308	5.00868	5.08628	8.40068	6.61568	8.06898	8.36898	8.56908	7.02628	13.2386	10.4262	6.74938	9.92128	13.0528	11.2522	6.37718	11.9981	5.56638	4.80098	2.37538
Stage 2	dL_R3	6.87115	6.35585	6.67478	5.39294	10.7024	8.37988	4.89969	0.327852	9.34473	1.67519	6.417	12.0985	8.63784	7.7407	7.29863	15.1459	12.5221	5.70608	16.5158	12.8546	4.39005	4.58395	5.16212	8.31211	6.29934	6.55622	7.57142	8.55774	5.41689	13.2021	10.7051	6.29829	8.81822	13.2117	11.0984	6.34632	10.5184	5.67619	4.47287	2.30849
Stage 2	dS_R1	6.88347	6.66857	7.14167	5.00077	9.46387	9.05277	5.49027	0.339067	8.32697	1.51487	6.95127	11.2768	8.37357	8.39407	7.84597	15.347	11.4168	6.09777	17.8066	13.1401	4.58267	6.20207	5.16587	8.37067	6.70267	7.28807	7.89977	8.68677	6.03767	14.4368	10.2573	7.02517	8.77517	12.6797	11.4694	6.70567	11.3773	5.44957	4.79807	2.49317
Stage 2	dS_R2	8.08506	6.69796	7.46116	5.92896	10.4689	9.83216	6.09006	1.02476	8.87946	1.47406	8.21966	11.2735	8.71536	8.54146	8.42546	16.3504	11.4986	6.15532	17.0803	13.3129	4.90106	5.48846	5.21716	8.34316	6.52226	8.14446	8.57666	8.57316	6.82566	15.0074	10.7051	7.19166	9.57356	13.3575	11.4752	7.38056	12.4967	5.60506	4.98086	2.8431
Stage 2	dS_R3	8.0019	6.9009	7.18938	6.17279	9.38824	9.98043	6.09809	1.10379	8.90118	1.82303	8.0975	11.3237	8.85239	7.83964	8.47368	15.2566	11.3795	5.88553	17.772	13.1125	4.4595	6.2629	5.28882	8.48427	6.72587	7.31357	8.56557	8.74337	5.56897	14.3288	10.8044	7.20572	8.30172	13.3119	11.5696	6.57047	11.0504	5.66462	4.99618	2.56336
Stage 2	aL_R1	6.7519	6.8961	6.4218	5.5724	9.7668	9.94604	5.8275	0.547796	9.692	1.6227	7.0396	11.6463	8.6489	8.7783	7.8749	15.2105	11.5871	7.4239	16.9477	14.0575	4.5179	4.5006	5.11745	8.497	6.7167	7.2159	7.8795	8.8886	6.2022	13.4453	10.0742	6.8949	9.0154	12.8361	11.579	7.0923	11.4262	6.1001	4.9716	3.6426
Stage 2	aL_R2	7.32698	6.81068	6.71198	6.26158	10.4191	9.82608	6.34228	0.87388	10.2332	1.51298	7.68948	12.274	8.52608	9.97328	8.54058	15.9336	11.6039	6.83018	16.5741	14.5359	4.92618	4.68728	4.92658	8.30868	6.56708	7.62468	9.03768	8.76338	6.56308	13.5348	10.6383	6.87657	9.60998	13.4623	10.9973	7.36538	12.0036	5.66888	4.64278	2.08098
Stage 2	aL_R3	6.72814	6.54209	6.38547	6.26465	9.78226	9.75197	5.38321	1.00929	10.2411	1.87804	7.65768	12.3587	8.88581	8.67424	8.50632	15.8704	11.6939	6.92002	16.5711	14.5898	4.91074	4.71264	4.91272	8.48192	6.72085	7.79912	9.03767	8.90495	6.68157	13.3872	10.8405	6.78342	9.69177	12.8281	10.967	7.37391	11.3938	6.08342	5.07439	3.14605
Stage 2	aS_R1	6.75752	6.72612	7.21772	5.02832	9.60572	8.86082	5.68892	0.522417	8.53182	1.47662	7.39442	11.2056	8.32832	8.45352	7.69502	15.4438	11.2146	6.83635	16.4272	13.0995	4.45832	5.61472	5.27202	8.52632	6.79192	6.79202	7.70502	8.90262	6.19202	14.1573	10.2363	7.00612	8.29812	12.5623	11.4314	6.95472	11.2245	5.66082	4.98802	2.50712
Stage 2	aS_R2	7.23154	6.43584	7.24544	5.66484	9.97074	9.38344	6.75714	0.963041	9.14474	1.58824	8.09904	11.3262	8.58344	9.69044	8.23094	16.08	11.2894	6.96734	16.3699	14.3174	4.82464	5.48034	5.11624	8.13354	6.44734	7.38014	8.75504	8.67664	6.42454	14.1844	10.6085	7.08464	8.97504	13.2413	11.2833	7.32294	12.2358	5.66284	4.70644	2.14634
Stage 2	aS_R3	6.6965	6.28295	7.31388	5.65947	9.5846	9.40443	5.53592	1.0391	8.56058	1.62469	8.15293	11.1756	8.76877	8.36835	8.24528	16.1548	11.3484	7.05493	16.1908	14.1147	4.84345	5.7495	5.33544	8.0818	6.33281	6.72739	8.71016	8.40281	6.16959	14.1923	10.1724	7.11947	8.61671	12.515	11.3987	7.11896	11.7434	5.42314	5.06863	2.17024

## Sheet: Cq values_all genes
		actb1	tbp	rps11	rps18	hprt1	gapdh	elf1a	lef1	rarg	cx43	pea3	raldh2	mps1	bmp4	rack1	sema3d	klf2	msxb	wnt10a	bmp8a	fgf10a	bmp2	shh	wnt5b	crabp2	cyp26a1	fgf20a	fgfr1a	mmp9	hspa9	smarca4	hdac1	ptch1	ptch2	evx1	dlx5a	hapln1a	esco2	igf2b	sdf1a	fgf3	axin1	notch1a	sp7	rpz	yap	junb
Stage 0	aS_R1	16.0465	26.4244	18.7731	19.149	26.4541	30.588	28.6691	25.3026	23.4825	25.3701	22.5159	27.7437	27.5231	23.7002	18.0919	27.2748	18.5463	25.5773	28.2881	26.2064	26.6447	25.6085	33.4738	29.6987	23.7612	33.2222	29.4562	21.8831	22.8122	22.4281	25.4677	24.0867	24.9566	26.0727	26.2954	24.5994	33.0139	28.0454	25.6929	26.3209	30.2197	30.0555	24.8051	29.5638	23.9182	22.0868	20.365
Stage 0	aL_R1	16.0947	26.9264	19.3432	19.4046	26.2978	31.6217	28.4091	25.0874	24.2299	24.4007	23.201	27.5704	26.8717	23.3259	18.3698	27.8362	19.0612	25.1359	28.981	26.127	26.39	25.5996	34.5402	31.1441	24.2602	33.1473	29.5118	22.956	21.8441	22.6235	25.6701	24.4149	25.4468	26.5512	26.715	24.9113	34.9258	28.0504	25.7901	27.175	30.4819	30.4655	25.1598	30.0131	24.2811	21.8421	20.4934
Stage 0	aS_R2	15.9617	25.7402	18.2831	18.393	25.3976	30.8946	29.0212	25.4235	22.4664	24.4264	22.9261	27.3384	27.7827	23.7616	17.8188	27.3991	18.2125	25.47	28.172	25.2412	26.875	25.1654	33.4674	28.7966	24.255	31.9434	30.0677	21.6172	22.7981	21.3986	24.9195	23.1938	24.627	25.5495	25.5121	23.9088	32.1634	28.4821	24.7182	26.6272	30.399	28.946	25.2344	29.289	23.0291	21.6551	19.5127
Stage 0	aL_R2	15.6908	25.7657	18.3589	18.4442	25.3906	30.4689	28.623	25.156	22.5489	23.5821	23.0502	26.8232	26.3819	22.786	17.8205	27.7259	18.4145	24.5532	29.0076	25.4944	26.4192	25.577	33.3257	30.1968	24.2583	32.8191	29.6843	21.7803	21.3582	21.4848	24.7781	23.1152	24.946	26.152	26.0086	24.2963	34.5671	27.4065	24.4831	26.7047	30.0198	28.5959	24.9064	30.0333	23.1433	21.6264	19.7628
Stage 0	aS_R3	16.2141	26.5253	19.0711	18.9618	26.2496	31.0651	29.1828	25.0363	22.7745	25.3979	22.5319	27.6354	27.7332	24.1984	18.0497	27.7573	18.4697	25.5279	28.2104	25.5347	26.5542	25.4673	33.3815	29.1342	24.1284	32.3731	29.5662	21.7501	22.8052	21.633	25.0827	23.5459	24.7115	25.7002	25.8094	24.1338	32.4984	28.8595	25.0252	26.9631	30.215	29.4204	24.7088	29.332	23.3533	21.9807	19.8346
Stage 0	aL_R3	16.0787	26.7675	19.3729	19.115	26.1879	31.389	28.8276	24.8122	23.0389	24.0101	23.0235	27.3065	26.5367	23.1656	18.2049	27.8708	18.8594	24.949	28.801	25.9203	26.5143	25.6982	34.4426	30.5802	24.0349	33.0047	29.3025	22.3681	21.6012	21.9443	25.1145	23.5553	25.0865	26.242	26.2521	24.514	34.6249	28.0192	24.9527	26.8302	30.1411	29.0208	24.9235	29.8135	23.6224	21.6127	20.0237
Stage 1	aS_R1	16.5068	27.0238	19.2579	19.5053	26.7798	30.67	29.0834	24.6338	23.8443	24.5541	22.5687	27.5909	26.998	23.4396	18.2629	26.7849	18.7595	24.2822	28.1652	25.2518	25.4695	24.5659	31.1477	28.9955	23.4943	33.4225	29.6387	21.6861	22.7385	22.514	25.5853	24.1646	24.3227	25.079	26.2215	23.5392	32.7517	27.5893	24.5309	25.9856	29.3454	29.3862	24.6103	29.0561	23.2894	22.4398	20.0697
Stage 1	aL_R1	16.281	26.6945	19.0983	19.1825	26.0175	30.3156	28.4091	24.1124	24.0034	23.4644	22.3975	27.4067	26.3441	22.877	18.1089	27.3613	19.0197	23.5102	28.6285	25.2191	25.1975	24.7319	30.7902	29.1936	23.3917	33.2192	29.543	21.5103	21.8342	22.2265	25.1179	23.4181	24.2426	25.086	26.0298	23.8403	34.0061	27.9052	24.1476	26.4315	28.581	29.5166	24.4967	28.2703	23.1809	22.174	19.7699
Stage 1	aS_R2	16.4586	26.3571	18.7887	19.1228	26.0058	30.5578	29.6277	24.8352	23.5874	24.02	22.9482	27.443	27.5349	23.405	17.8275	26.7784	18.0695	24.4155	28.2982	24.8564	26.2925	23.9213	31.725	28.834	24.4136	32.5694	30.3711	21.8813	22.9611	21.9817	25.6474	23.9917	24.8017	25.4569	26.1466	23.7492	32.7406	28.302	24.2796	26.4286	29.4578	29.1468	25.1676	29.0912	23.3145	22.7346	19.7479
Stage 1	aL_R2	16.5296	26.3653	18.8237	19.1402	25.6991	30.5826	29.3982	24.5538	23.787	23.579	23.185	27.3082	26.5313	22.7716	17.831	27.8888	18.548	23.94	28.8413	25.0503	26.1593	24.7711	31.6172	29.5388	24.0718	32.5504	30.5392	22.121	22.1262	21.947	25.481	23.9172	25.0528	25.8117	26.3765	23.7995	33.2424	27.898	24.222	26.7481	28.8456	29.0734	25.1363	29.2504	23.4944	22.1609	19.9993
Stage 1	aS_R3	16.2727	26.2474	18.4803	19.1233	26.069	30.2901	29.0178	24.7345	23.4158	24.2067	22.2475	27.4226	27.5861	23.3114	18.0951	26.6613	18.4242	24.3446	27.8514	24.9432	26.0987	24.2633	31.7254	28.8204	23.9336	32.5057	30.1901	21.2837	22.7998	21.8168	25.1054	23.7838	24.7819	25.857	26.0897	23.8239	32.3559	28.1841	24.2249	26.2962	29.5072	29.0086	24.3078	28.9793	23.0018	22.8969	19.8046
Stage 1	aL_R3	16.2193	26.1085	18.4392	18.9708	25.5146	30.1054	28.5921	24.3331	23.5095	23.4118	22.8816	27.0477	26.3278	22.5147	17.9602	27.7353	18.2623	23.7207	28.625	25.2251	25.8687	24.6416	30.7094	29.0565	23.242	33.1963	29.4367	21.3157	21.5802	21.4769	25.0019	23.7579	24.0538	25.0392	25.8093	23.4301	33.9027	27.5972	23.8075	26.2802	28.4036	29.4851	24.9069	28.0651	23.2479	21.5046	19.5802
Stage 2	aS_R1	15.7323	26.4532	18.5603	18.7109	26.0319	30.4108	28.4592	23.9146	23.8832	24.3748	22.1854	26.7628	26.0179	22.846	17.6795	25.6889	18.6337	24.5515	28.3627	25.4854	25.6106	24.8521	32.6009	28.3717	23.255	33.5843	30.2566	21.6154	22.7718	22.4291	25.6834	23.949	23.9491	24.8621	26.0597	23.3491	31.3144	27.3934	24.1632	25.4552	29.7194	28.5885	24.1118	28.3816	22.8179	22.1451	19.6642
Stage 2	aL_R1	15.4282	26.255	18.2712	18.4844	25.8086	29.7317	28.439	23.6392	23.7834	23.3091	22.4597	26.6541	25.968	22.7148	17.4351	26.5793	18.51	23.9269	28.5336	25.5362	25.6656	24.7622	32.0978	28.4744	22.9402	33.835	30.9448	21.4052	21.3879	22.2285	25.3843	23.604	24.1032	24.7668	25.7759	23.0895	30.3326	26.9615	23.7822	25.9027	29.7234	28.4663	23.9796	28.3135	22.9874	21.8589	20.5299
Stage 2	aS_R2	15.5228	26.31	18.2186	18.425	25.6586	30.0565	28.8854	24.1433	23.3476	24.1572	22.5766	26.8825	26.2952	23.6689	17.8748	26.0565	18.5	25.0108	28.238	25.4952	26.6022	25.1427	32.9918	28.2012	23.8791	33.2817	31.2292	21.7364	22.3921	22.028	25.0453	23.3591	24.2919	25.6668	25.5884	23.3363	31.0962	27.5203	23.9964	25.8868	30.1531	28.1951	24.2347	29.1476	22.5746	21.6182	19.0581
Stage 2	aL_R2	15.3911	26.2754	17.736	18.1802	25.3476	29.9072	28.8547	24.0546	23.5383	23.4396	22.9892	27.1467	26.5537	23.0699	17.6015	26.9608	18.2406	24.4171	29.0016	25.2537	26.7009	25.2682	32.6612	28.3315	23.5578	33.3017	31.2635	21.6538	21.4149	21.6542	25.0363	23.2947	24.3523	25.7653	25.491	23.2907	30.2624	27.3659	23.6042	26.3376	30.1899	27.7249	24.093	28.7312	22.3965	21.3704	18.8086
Stage 2	aS_R3	15.4175	25.9386	17.8464	18.3772	25.5215	29.9099	28.3346	23.5289	23.1154	24.1463	22.4919	26.417	26.2369	22.3684	17.8715	25.393	18.4571	24.9854	28.0081	25.6012	25.2008	25.0777	32.9873	28.1808	23.8874	33.0233	30.9471	21.6759	22.5819	22.1679	24.9143	23.1653	23.5598	25.5426	25.2353	23.002	31.0247	27.0048	23.9519	25.4492	29.3475	28.2311	23.9514	28.5758	22.2556	21.9011	19.0027
Stage 2	aL_R3	15.2237	25.8438	17.4818	18.1417	25.2344	29.4758	28.3353	23.3469	23.1608	23.0042	22.8834	26.401	26.3707	22.002	17.628	26.8598	18.4968	24.2764	28.9775	25.5046	25.293	25.1251	32.4891	28.3127	23.5388	33.1899	31.2086	21.5295	21.3314	21.5315	25.1007	23.3396	24.4179	25.6564	25.5237	23.3003	30.006	27.4593	23.4022	26.3105	29.4469	27.5857	23.9927	28.0126	22.7022	21.6931	19.7648
		actb1	tbp	rps11	rps18	hprt1	gapdh	elf1a	lef1	rarg	cx43	pea3	raldh2	mps1	bmp4	rack1	sema3d	klf2	msxb	wnt10a	bmp8a	fgf10a	bmp2	shh	wnt5b	crabp2	cyp26a1	fgf20a	fgfr1a	mmp9	hspa9	smarca4	hdac1	ptch1	ptch2	evx1	dlx5a	hapln1a	esco2	igf2b	sdf1a	fgf3	axin1	notch1a	sp7	rpz	yap	junb
Stage 0	dL_R1	16.1187	26.8961	19.0986	19.5368	26.4428	31.1344	27.7956	25.1735	23.6634	23.9462	22.7373	26.9415	27.299	22.652	18.1004	26.9811	18.5804	24.7591	28.6459	25.5727	25.9154	25.1886	34.6638	30.1902	23.9613	32.3421	29.8096	22.0685	22.1116	22.412	25.9602	24.2891	25.1272	26.0871	26.5607	24.0281	35.1537	28.0938	24.8298	27.0748	29.1123	29.4399	24.9548	30.1045	23.9496	21.7508	20.544
Stage 0	dS_R1	15.8999	26.4133	18.987	19.1928	26.2024	31.1624	28.659	25.3369	23.2998	24.843	22.3071	27.4484	27.2653	23.052	17.8775	26.476	18.052	25.5451	27.6866	25.5204	26.1527	25.1877	33.1384	29.1953	23.7719	32.7361	30.2876	21.7167	22.5832	22.1875	25.2952	23.6679	24.8997	25.8608	25.5104	23.6774	34.011	28.0573	25.4011	26.4272	29.6546	29.8193	24.4379	30.1742	23.4272	21.7869	20.0586
Stage 0	dL_R2	15.6811	25.5788	18.3815	18.5252	25.494	30.1702	28.396	24.8909	22.8299	23.735	23.2204	26.7208	26.4967	22.3529	18.0231	26.7827	18.9962	24.0617	28.2138	25.3678	25.7488	25.6137	33.8269	29.7712	24.3373	31.8637	30.2686	21.7287	21.4675	21.4578	24.6422	23.1643	24.6125	25.8783	25.5125	24.3403	35.2292	27.5664	24.4138	27.3645	29.008	28.2535	25.1627	29.7843	23.2371	21.6114	20.3908
Stage 0	dS_R2	15.7744	25.6572	18.4257	18.48	25.5092	30.2868	28.9954	25.1223	22.5165	24.7034	22.9157	27.1279	27.3224	23.1914	18.0102	26.3107	18.4591	25.5949	27.4982	25.3842	26.2156	25.3343	33.3014	29.1098	24.4566	33.1273	30.4949	21.5435	22.8073	21.6034	25.112	23.1406	24.7538	25.9987	25.1803	24.1606	33.1989	28.03	25.3142	27.012	29.5898	29.231	25.2354	30.1215	23.185	21.7496	19.7398
Stage 0	dL_R3	16.0498	26.6203	19.2229	19.2126	26.323	31.0069	28.3648	24.9032	23.2466	23.7409	23.7119	26.4467	26.9982	22.4355	18.5773	26.6822	18.9214	24.526	28.5302	25.2603	25.7477	25.0501	34.5784	30.421	23.8045	32.436	29.8015	21.8986	21.7895	21.8346	25.1068	23.6111	24.7695	25.8496	25.921	23.8084	34.9084	27.7145	24.5715	27.0087	28.7446	28.7464	24.9257	29.8288	23.493	21.548	20.3518
Stage 0	dS_R3	16.068	26.4991	19.2702	19.0365	26.1889	31.0577	29.188	25.2296	22.9081	25.2089	22.3017	27.3924	27.7142	23.0212	17.8048	26.4074	18.0366	25.4644	27.5713	25.5426	26.6884	25.1381	33.031	29.2057	24.9946	32.8043	30.0486	21.6301	22.4952	21.7751	25.1133	23.3	24.7064	25.8395	25.2411	23.5387	33.5434	27.9493	25.3373	26.4293	29.518	29.4048	24.2464	30.0436	23.2258	21.6573	19.8048
Stage 1	dL_R1	16.5928	26.8894	19.3958	19.6137	26.3962	31.4927	28.0901	24.3049	24.0792	23.3538	22.6065	27.2203	26.411	22.373	18.1169	27.0029	18.878	23.3147	28.5431	25.1795	24.9162	24.6548	30.3892	30.1215	23.4411	32.736	29.2674	21.5717	21.9801	22.9814	25.5122	23.7153	24.3917	24.9166	26.1631	23.3866	34.2638	27.0758	23.9128	26.5328	28.1767	29.6858	24.2704	28.4036	23.0984	22.0816	20.1012
Stage 1	dS_R1	16.591	26.7618	19.3994	19.6093	26.4947	31.3253	29.2272	24.8978	24.0238	24.5171	22.4561	27.526	26.8871	23.079	18.2404	26.3218	18.8046	24.1702	28.2014	25.1047	25.3042	24.8525	31.6356	29.2626	23.5556	34.4291	29.8433	21.707	22.7598	22.7272	25.7253	23.8824	24.7418	25.278	25.9976	23.4752	33.6639	27.6535	24.5289	26.088	29.1787	29.5004	24.5399	29.1089	23.2098	22.3737	19.9209
Stage 1	dL_R2	16.3358	26.7307	18.7559	18.9967	25.7076	30.3761	28.9682	24.2046	23.4713	23.2668	23.0512	27.2534	26.3647	22.3795	17.8781	27.0236	18.5828	23.25	28.4344	24.9284	25.4639	24.8908	30.6068	29.8824	24.2128	32.7838	29.9061	21.6332	21.7327	21.7728	25.2035	23.6403	24.2823	25.018	25.8919	23.8103	33.507	26.8292	23.7576	26.8113	28.1078	29.1546	25.1607	29.373	23.1053	21.9015	19.6523
Stage 1	dS_R2	16.2724	26.4185	18.6591	19.0018	25.9375	30.6868	29.5059	24.7791	23.4066	24.2031	22.8248	27.4476	27.1421	23.0338	17.8471	26.2237	17.9388	23.9361	27.8891	24.7678	25.8758	24.7067	31.6033	29.001	24.3749	32.873	30.2287	21.8094	22.7965	21.9361	25.2933	23.8393	24.7974	25.1069	25.6837	23.7032	33.8186	27.2714	24.3016	26.4441	29.0066	29.2408	24.952	29.3778	23.117	22.1681	19.6612
Stage 1	dL_R3	16.3144	26.4272	18.593	19.1236	25.6973	30.5798	28.2601	24.2548	23.7752	23.36	22.2096	27.3213	26.2875	22.4432	17.9819	27.0913	18.4973	23.2668	28.4884	24.7209	25.4745	24.8725	30.0365	29.8864	24.1927	32.3268	28.9047	21.2024	21.4564	21.8028	25.0248	23.2622	24.4367	24.4342	25.6119	23.0981	33.4523	26.6369	23.4349	26.139	27.7267	29.0032	23.9006	28.0773	22.6002	21.6585	19.6612
Stage 1	dS_R3	16.2009	26.1263	18.4654	19.1055	25.883	30.673	29.0058	24.8385	23.7152	24.2398	22.9502	27.4826	26.3943	23.0966	17.9395	26.2924	18.4608	23.9588	27.9249	24.846	25.8858	24.4059	31.7292	29.0276	24.0885	33.9401	30.1942	21.1582	22.2782	21.8113	25.419	23.3566	24.2493	25.1022	25.7364	23.8089	33.023	27.0181	24.3349	26.6758	28.6884	29.0025	24.0506	28.7391	22.6831	22.16	19.6967
Stage 2	dL_R1	15.5984	26.4064	18.3408	18.565	25.6782	30.2178	28.1556	23.9199	23.5643	23.4749	22.1041	26.3699	25.5351	21.9176	17.2295	26.3211	18.2244	23.4591	27.7931	25.1245	24.8473	24.4572	31.6325	29.0551	22.9751	33.1402	30.2239	21.5943	21.6465	22.1259	26.177	23.4614	23.9314	24.5935	25.6959	22.8961	31.0725	27.7336	23.4358	25.9348	29.1201	28.4527	23.4102	28.1882	22.6746	21.5644	19.3911
Stage 2	dS_R1	15.6195	26.2898	18.437	18.6603	26.0068	30.371	28.7948	23.9558	23.7409	24.214	22.0731	26.5362	26.1251	22.5626	17.4114	25.3993	18.5872	24.0236	28.3491	25.4459	25.4664	24.9183	32.4193	28.4891	23.1701	34.8789	30.2124	21.655	23.2744	22.2382	25.443	23.775	24.3604	24.9721	25.7591	23.11	31.5091	27.3296	24.0975	25.8475	29.752	28.5417	23.778	28.4496	22.5219	21.8704	19.5655
Stage 2	dL_R2	15.3569	26.2662	17.7988	18.2	25.5256	30.2994	28.744	24.6278	23.5528	23.3794	23.021	27.4092	26.2294	22.221	17.6005	26.3731	18.2652	24.9492	28.6086	25.2904	25.8084	25.1448	31.7985	29.1633	23.6418	33.0307	30.6595	21.5912	21.7268	21.8044	25.1188	23.3338	24.7871	25.0871	25.2872	23.7444	29.9567	27.1443	23.4675	26.6394	29.7709	27.9703	24.2202	28.7162	22.2845	21.5191	19.0935
Stage 2	dS_R2	15.349	26.3695	18.0367	18.2166	25.5513	30.1291	29.0147	24.8065	23.4194	24.1826	22.6504	27.1903	26.5536	22.8115	17.7462	25.6009	18.1955	24.9411	27.9949	25.4368	26.5629	25.1469	33.0718	28.22	23.7988	33.8017	31.1823	21.6225	22.2099	21.9386	25.0646	23.2437	24.8659	25.2981	25.2946	23.5471	31.7288	27.4265	23.9131	26.295	30.0789	28.1966	24.102	29.2181	22.3265	21.7023	18.9085
Stage 2	dL_R3	15.3278	25.9534	17.5869	18.2009	25.2473	29.904	28.1808	23.5739	23.0586	23.3775	22.0956	27.4051	25.0826	21.6024	17.0306	26.0474	18.3779	23.1197	28.8012	25.3405	24.4434	24.0013	31.8486	29.2248	22.4088	33.2185	29.5573	21.0927	21.2867	21.8648	25.0148	23.002	23.2589	24.2741	25.2604	22.1196	29.9048	27.4078	23.001	25.5209	29.9144	27.8011	23.049	27.2211	22.3789	21.1756	19.0112
Stage 2	dS_R3	15.2534	25.8658	17.673	18.2384	25.446	29.917	28.544	24.6811	23.5801	23.8686	22.852	26.0675	26.6597	22.7773	17.783	25.5804	18.5023	24.7767	28.0029	25.5316	25.0189	25.1529	31.9358	28.0588	22.5648	34.4512	29.7917	21.1388	22.9422	21.9681	25.1635	23.4051	23.9928	25.2448	25.4226	22.2482	31.008	27.4837	23.885	24.981	29.9911	28.2488	23.2497	27.7296	22.3439	21.6754	19.2426
		actb1	tbp	rps11	rps18	hprt1	gapdh	elf1a	lef1	rarg	cx43	pea3	raldh2	mps1	bmp4	rack1	sema3d	klf2	msxb	wnt10a	bmp8a	fgf10a	bmp2	shh	wnt5b	crabp2	cyp26a1	fgf20a	fgfr1a	mmp9	hspa9	smarca4	hdac1	ptch1	ptch2	evx1	dlx5a	hapln1a	esco2	igf2b	sdf1a	fgf3	axin1	notch1a	sp7	rpz	yap	junb
Stage 0	dcL_R1	16.1818	26.125	19.3211	18.5132	25.6022	30.9489	28.3721	24.8498	23.1647	22.9591	22.6769	26.6623	27.7788	22.4538	18.1194	27.6504	18.4975	25.483	28.2187	24.3894	26.7388	25.0658	31.4327	28.6542	23.8199	31.9839	30.0374	22.2491	22.1359	22.1844	25.6455	23.9233	24.6319	26.002	27.0497	23.9651	30.8282	28.9208	24.6827	26.5445	30.0979	29.3053	24.581	28.5552	23.1012	21.3199	20.3329
Stage 0	cS_R1	15.9105	26.1481	19.06	18.5102	25.4727	29.6505	28.7737	25.2139	23.1675	23.7591	22.2365	26.7966	28.1043	22.5704	17.706	26.6447	18.292	25.6692	27.216	23.8952	27.1172	24.4542	31.4646	28.2753	23.9275	32.5307	30.6682	22.0876	22.6733	21.553	25.4154	23.8002	24.6766	25.8133	26.0016	23.3306	31.2267	28.4333	24.3101	26.2542	30.7382	29.3497	24.4647	28.3479	22.8426	21.0666	19.7614
Stage 0	vcL_R1	15.9904	25.7155	18.9038	18.3511	25.6042	30.6634	28.1148	24.995	22.8885	22.7983	22.5796	26.2105	27.3999	22.5097	17.5301	27.5494	18.1403	25.3767	28.4012	24.3431	26.636	24.9338	31.7618	28.8811	23.5149	31.7015	30.0147	21.8938	21.8067	21.6592	25.1947	23.7185	24.6656	25.7047	26.7487	23.7331	29.6614	28.3239	24.4832	26.4566	29.5931	29.0347	24.3536	28.5069	22.7587	21.0156	19.9671
Stage 0	dcL_R2	16.1353	26.4035	18.5469	18.6749	25.6254	30.4558	28.4633	24.2334	23.7588	23.0815	22.8096	26.8659	26.6712	22.3533	17.6149	27.7256	18.2964	25.1662	28.6199	24.6596	26.1506	24.8027	32.2678	29.1803	23.1548	32.5195	30.3834	21.6288	21.3852	22.6389	25.1521	23.5043	24.2381	25.4033	26.4943	24.1794	31.6364	28.1199	24.4344	26.2961	30.667	29.1678	23.9786	28.4286	22.8284	22.0811	20.3288
Stage 0	cS_R2	15.7335	26.4447	18.7698	18.6005	25.5824	30.2332	29.3319	24.2909	23.6471	23.9954	21.7849	26.7651	26.7005	22.5167	17.7171	26.5552	18.1927	25.4088	27.2543	24.4834	25.7228	24.2346	31.5229	28.3309	23.7114	32.9774	29.8334	21.3566	22.485	22.934	25.221	23.8461	24.1894	25.1025	26.2187	24.1192	32.0217	28.0617	24.1379	26.0703	30.3022	29.4734	23.6349	28.5205	22.6993	22.0974	20.0122
Stage 0	vcL_R2	15.8071	26.3722	18.5181	18.4856	25.4417	30.4018	28.6458	24.0608	23.5945	23.045	22.807	26.7688	26.3246	22.2614	17.6645	27.5442	18.3273	25.1384	27.9961	24.7867	25.877	24.6138	32.3762	29.4576	23.0528	32.9022	30.6227	21.6603	21.1923	22.6583	25.1442	23.6297	24.4132	25.4725	26.5911	24.0922	31.594	28.1491	24.2209	26.3454	30.6216	28.9113	23.8027	28.5826	22.5601	22.072	20.0529
Stage 0	dcL_R3	15.5413	25.9811	18.4925	18.3098	25.3171	29.9408	28.468	24.1867	23.279	23.0722	22.5472	26.6861	26.2584	22.1185	17.6479	27.5919	18.0779	25.013	27.9944	24.5013	26.375	24.5124	31.1812	28.9429	23.3028	33.2167	30.3871	21.7563	21.6451	22.4245	25.2397	23.6874	24.8865	25.961	26.2228	23.7085	30.0418	27.4883	24.2018	26.5046	30.5614	28.8969	23.8549	28.5212	22.6178	21.7111	19.7814
Stage 0	cS_R3	15.3784	26.1573	18.8513	18.3842	25.3335	30.2542	29.5696	24.661	23.4851	23.814	22.185	26.9531	26.8297	22.6134	17.8566	26.7321	18.1169	26.1992	26.7872	24.4463	26.0967	24.0815	32.2606	28.4832	23.7225	33.1035	30.9575	21.7702	22.532	22.8217	25.2279	23.5553	25.027	26.1979	26.1438	23.9754	30.8166	28.2785	24.0932	26.6881	31.4017	29.1819	23.6996	29.1584	22.6695	21.8141	19.5252
Stage 0	vcL_R3	15.7213	26.2122	18.6408	18.5337	25.201	30.6829	28.9014	24.48	23.7079	22.8844	22.7887	26.875	26.603	22.1477	17.6279	28.2229	18.0599	25.0761	28.1857	24.4791	26.1959	24.8815	32.296	29.3001	23.5303	32.5455	30.5198	21.9494	21.3056	22.2705	25.0639	23.3752	24.762	26.0459	26.0883	24.0398	31.021	27.8935	24.0915	26.2603	30.3565	29.187	23.7676	28.9519	22.6689	21.5157	19.6966
Stage 1	dcL_R1	15.849	26.0078	18.9015	18.6079	24.8948	29.5079	29.7663	23.6479	23.1337	21.8526	22.4187	26.458	25.033	21.9382	17.6872	26.9835	18.7168	24.2309	29.3561	24.1917	25.9223	24.7398	30.4838	28.6569	23.3616	32.161	29.6478	21.6515	21.5819	21.9374	24.762	22.7141	24.1661	25.1528	26.0479	22.7592	30.1303	26.2916	23.0003	26.3642	28.8417	29.1441	24.0984	28.498	22.8587	21.603	20.1133
Stage 1	cS_R1	15.738	25.5705	18.8751	18.6965	25.0128	30.3617	29.6657	24.13	23.3552	23.0288	21.9542	26.7384	25.8028	22.3084	17.7314	26.0909	18.4671	24.4437	28.0193	24.1816	25.6818	24.2814	31.2838	29.0915	23.9806	33.6326	29.9285	22.0007	21.992	21.7503	24.7248	23.0836	24.452	25.5098	25.7827	23.1064	31.709	26.6963	23.6584	25.5585	29.2582	29.84	23.5273	29.5142	22.7658	21.5237	19.862
Stage 1	vcL_R1	15.6717	25.524	18.6713	18.4205	24.845	29.2064	29.1903	23.5192	23.3473	21.7743	22.3796	26.7131	25.1264	22.0294	17.5385	27.247	18.7837	23.5387	29.111	24.0433	26.0197	24.7577	30.92	28.6699	23.3988	32.1444	29.9349	21.6141	21.1133	21.4973	24.2584	22.7054	24.0863	25.2411	25.8694	23.0385	30.3644	26.4601	23.0075	26.5276	28.8325	29.1174	24.1039	28.1543	22.8731	21.3668	19.8632
Stage 1	dcL_R2	15.8934	26.1526	19.3034	18.8724	25.299	29.5678	29.1596	23.6664	23.8189	21.967	22.6339	27.2202	25.4039	22.1022	18.0598	27.5772	18.8883	24.0364	29.1894	24.3468	25.6542	24.766	30.7824	29.0493	23.5156	33.0712	30.8966	21.6547	21.8507	22.3774	24.9438	23.1873	24.1896	25.1972	25.8378	23.1331	30.8388	26.7426	22.9771	25.8286	29.0273	29.1104	24.1606	28.2264	22.8329	22.2222	20.4395
Stage 1	cS_R2	16.0589	26.218	19.1962	18.9	25.3616	30.4124	29.2052	24.1352	23.9047	23.1044	22.427	27.6004	26.4309	22.4477	18.1148	26.5629	18.8561	24.1885	27.7158	24.277	25.2618	24.382	31.1516	28.9531	23.9498	33.6634	31.0089	21.6065	22.2812	22.4866	25.2225	23.6316	24.1823	25.0446	25.9539	23.549	31.4318	27.4469	23.8884	25.1637	29.385	29.9593	23.7049	28.5664	23.2797	22.2006	19.8153
Stage 1	vcL_R2	15.8666	26.1763	19.1301	18.4826	24.8782	29.3146	28.9262	23.3172	23.7745	22.0261	22.4725	27.0251	25.4111	22.0187	18.0349	27.1982	19.0578	23.8085	28.8658	24.3455	25.472	24.5045	30.4128	28.6912	23.1839	32.9747	30.5804	21.4565	21.5098	22.1014	24.7187	22.972	23.9233	24.9595	25.66	23.2127	30.6198	26.7424	23.0003	25.8636	28.9269	29.1151	24.2229	28.2357	22.9779	21.9226	19.9918
Stage 1	dcL_R3	16.102	26.5441	19.6663	18.9402	25.63	30.0709	29.8237	23.6572	23.3763	22.0301	22.9166	26.7433	25.6388	22.1105	17.9078	27.2607	19.0913	24.5307	29.2931	24.3595	25.7892	24.8732	30.7234	28.9057	23.5189	32.427	30.0666	21.6531	21.7648	22.0371	24.7626	22.9865	24.0575	25.0847	25.8939	23.8658	30.3736	27.5527	22.9984	27.2056	29.0983	29.2069	24.0392	28.3858	23.7655	22.608	21.182
Stage 1	cS_R3	16.0483	26.2771	19.5185	19.0198	25.7418	30.9416	29.7045	24.1326	23.63	23.4167	22.2237	27.685	26.5972	22.4111	18.0387	26.3827	18.7747	24.7717	27.7548	24.4996	25.2874	24.4032	31.6508	29.0019	24.3655	33.6811	31.0984	21.976	22.31	22.5181	24.9406	23.652	24.4168	25.9882	25.7527	24.2927	31.9928	28.0956	23.8231	26.428	29.3931	29.918	23.4983	29.4925	23.9922	22.5529	20.8231
Stage 1	vcL_R3	15.9792	26.2932	19.4437	18.6423	25.3854	29.7843	29.3959	23.4182	23.5609	21.9805	22.537	26.9635	25.3491	22.335	17.7811	27.3029	19.011	23.7778	28.93	24.3053	25.5402	24.5711	30.4773	28.7749	23.3117	32.3984	30.1619	21.5353	21.2416	21.819	24.4776	22.9443	23.9645	25.0989	25.7703	24.0053	30.4018	27.497	23.0008	27.4237	28.7853	29.1359	24.0525	28.1006	23.8052	22.4544	20.8233
Stage 2	dcL_R1	15.9152	26.135	18.9084	19.0402	25.4979	30.8248	28.5606	24.6612	23.3186	22.1903	22.7786	26.7227	26.4238	22.2148	17.9167	27.7953	17.976	24.1269	28.6582	24.3852	26.115	24.8462	32.1097	29.8325	23.4119	31.972	30.516	21.8246	21.836	21.6741	24.9778	23.2692	24.3337	25.4487	26.0747	23.4342	32.2798	26.8345	23.4683	26.0761	29.0743	29.1156	24.2453	28.5723	22.9594	21.3615	19.1405
Stage 2	cS_R1	15.7995	26.7934	19.0381	19.1002	25.953	30.7609	28.7065	24.8941	23.9077	23.7277	22.3014	27.1237	27.7002	22.3719	17.8632	27.3368	17.7934	24.9105	26.9563	24.5973	25.6899	24.525	33.2095	29.0975	23.9794	33.2653	31.6135	21.9189	22.0616	22.0541	25.3165	23.8939	24.515	25.5698	25.9662	23.6301	33.244	27.9462	23.9879	25.3976	29.641	30.123	23.4236	29.4579	23.0796	21.566	18.9212
Stage 2	vcL_R1	16.088	26.3742	19.1117	19.1404	25.7047	30.4905	28.7437	24.9511	23.7916	22.4821	23.1816	27.3299	26.5177	22.3338	17.8769	28.0663	18.3734	24.0989	28.4864	24.5098	26.0811	25.0931	32.8018	29.5864	23.5735	32.3783	30.3265	21.9615	21.5523	21.695	25.0442	23.4766	24.4764	25.5461	26.0373	23.5606	32.3559	27.0591	23.1899	25.9541	29.5511	29.7043	24.6057	28.9266	23.3919	21.6672	19.4093
Stage 2	dcL_R2	16.0304	26.0319	18.4505	18.8256	25.3187	30.1121	29.0158	25.543	23.2818	22.3509	23.0871	27.2079	26.546	22.3455	17.6095	28.1291	18.2795	24.0272	28.0601	24.5996	26.5318	25.0664	31.9182	29.3415	23.6717	32.0605	29.9807	22.0579	21.4986	21.2445	24.7585	23.3603	25.1829	25.8861	25.8271	24.1364	31.8062	27.4158	23.4686	26.479	29.6373	29.0505	24.6522	29.006	23.0508	21.5474	19.4263
Stage 2	cS_R2	15.9343	25.7749	18.4938	18.7516	25.4306	30.4807	29.4265	25.5904	23.3568	23.4984	22.7673	27.7141	27.64	22.7998	17.7921	27.3073	18.4169	24.5861	26.8166	24.3082	26.228	24.8395	32.4994	29.116	23.8459	32.808	30.8241	21.8928	22.2529	21.2939	24.7868	23.4251	24.8529	25.9396	25.4611	23.5615	31.8174	28.373	23.875	25.9229	30.5243	29.2838	24.3038	29.3832	23.1818	21.5231	19.4513
Stage 2	vcL_R2	16.0048	25.9779	18.3127	18.4871	25.2281	30.0085	29.044	24.9914	23.333	22.1671	23.2169	27.0094	26.2267	22.6611	17.709	28.0303	18.7602	23.8652	28.4449	24.5278	26.3721	25.0791	31.9067	29.2425	23.5923	32.0274	29.9286	22.0918	21.1706	21.294	24.7882	23.3019	24.8537	25.531	26.1074	23.9715	32.3023	27.2691	23.5539	26.874	29.567	29.0028	25.0115	29	23.1799	21.5514	19.503
Stage 2	dcL_R3	16.2036	26.5473	19.2433	19.133	25.7414	30.8015	29.149	24.8102	23.3002	22.3909	22.9023	26.807	26.6052	22.3704	17.8067	28.4043	18.0239	24.1714	28.9295	24.5827	26.2028	25.0077	32.1042	29.5912	23.5722	32.1272	30.1427	21.9413	21.6673	22.0139	24.7779	24.2105	24.138	25.1771	26.8467	23.705	31.6321	28.2308	23.3981	26.9873	29.2516	28.9627	25.0558	29.7849	23.9248	22.3435	20.289
Stage 2	cS_R3	16.0168	26.667	19.2488	19.1075	26.0464	30.9754	29.3355	25.0242	23.5323	23.7134	22.4067	27.2345	27.7704	22.5189	17.9432	27.4224	17.9024	24.8064	26.9868	24.3858	25.7075	25.0498	32.7038	29.2223	24.013	33.1697	31.0334	21.9059	22.1572	22.2737	24.6186	24.7439	24.5836	26.3216	26.2981	23.4955	32.3976	29.344	23.9831	25.2272	29.9671	30.1903	23.2306	30.305	24.103	22.4115	20.3707
Stage 2	vcL_R3	16.2564	26.6191	19.2552	19.0045	25.7902	30.5733	29.2315	24.9091	23.333	22.2474	23.2028	27.1038	26.307	23.0972	17.8034	28.0151	19.185	23.9694	28.5252	24.9387	26.8665	25.0159	32.0176	29.3369	23.6126	32.1177	30.0328	22.0866	21.4114	22.4142	24.8053	24.2949	24.7847	25.1276	27.0978	23.9946	32.3388	28.3599	23.5916	26.7031	29.1647	29.0273	25.4998	30.0969	24.1656	22.519	20.0519
